# Supplementary material for: Generation of a more efficient prime editor 2 by addition of the Rad51 DNA-binding domain
Source: Nat Commun. 2021 Sep 23;12:5617. doi: 10.1038/s41467-021-25928-2 (PMC8460726; doi:10.1038/s41467-021-25928-2)
Supplement: Supplementary file 4 — Source Data [file 41467_2021_25928_MOESM4_ESM.xlsx]

## Sheet: Figure_1b
Figure 1b
	Data 1			Data 2
	Replicate 1	Replicate 2	Replicate 3	Replicate 1	Replicate 2	Replicate 3
1	1.88691	2.03177	4.61407	2.00712	1.98427	1.65654
2	1.07722	1.05938	1.19233	1.09469	1.12885	1.02821
3	12.3026	9.97789	11.9786	6.20686	8.61576	4.91264
4	0.927565	0.77619	1.73902	1.07049	1.27678	0.773033
5	0.907107	1.21607	1.03063	0.510696	0.656519	0.535257
6	1.81861	2.00047	2.30359	1.86788	1.9167	1.69426
7	2.34449	1.84679	3.10851	1.37931	1.80758	1.14488
8	2.72286	1.63363	2.65551	1.34733	2.14248	0.657489
9	6.06324	7.0159	8.87186	5.15468	5.16053	4.63523
10	1.2009	0.973373	1.62301	0.827859	1.08542	0.811838
11	1.00294	1.12879	1.5324	1.046	1.12509	0.727047
12	2.48209	1.12824	2.18474	1.61494	2.01114	0.252085
13	1.17188	1.11589	2.04562	0.878438	1.50012	0.675983
14	1.32358	2.3517	2.49534	1.78478	1.24357	1.36377
15	1.25565	1.17127	1.35618	1.19449	1.15923	1.11366
16	1.22452	1.3747	1.53821	0.845392	0.63484	0.514893
17	3.09638	3.04469	4.12607	3.22378	3.57481	2.7258
18	0.909844	1.19002	1.21478	1.01917	0.98071	0.878392
19	4.46413	4.51308	6.23853	3.58046	4.06034	2.79449
20	1.20559	0.573602	3.52645	2.25377	1.44242	1.24199
21	1.74438	1.56757	2.1189	1.17521	1.36784	1.18247
22	1.0209	1.00686	1.34602	0.931119	1.05907	0.900164
23	1.05762	1.28031	1.29117	0.801799	0.953704	0.835529
24	1.25093	1.53857	1.72688	0.978608	1.21752	0.897841
25	1.11007	1.19589	1.30412	1.0351	0.846456	0.810088
26	1.90005	1.09526	3.52608	0.972386	1.63096	0.829247
27	1.03084	1.17725	1.27012	1.1612	1.34698	1.05939
28	1.1437	0.777594	1.86603	0.855963	0.835323	0.803666
29	2.72198	2.53575	3.80855	1.61669	2.16092	0.888483
30	5.00591	6.21468	8.14027	4.25526	6.37702	4.70346

## Sheet: Figure_1c
Figure 1c
	Data 1			Data 2			Data 3
	Replicate 1	Replicate 2	Replicate 3	Replicate 1	Replicate 2	Replicate 3	Replicate 1	Replicate 2	Replicate 3
1	1.88691	2.03177	4.61407	0.988832	0.65529	1.00923	1.4275	1.63594	1.77003
2	1.07722	1.05938	1.19233	0.829838	0.86473	0.848005	0.995439	0.946646	0.890125
3	12.3026	9.97789	11.9786	0.743103	0.483825	1.51038	7.97241	6.32749	6.12948
4	0.927565	0.77619	1.73902	0.918301	0.918954	0.709034	0.950186	0.777978	0.801177
5	1.15789	2.08497	6.66818	0	0	0	0	1.72879	0
6	0.907107	1.21607	1.03063	0.630793	0.206355	0.402306	0.468934	0.515353	0.387504
7	1.81861	2.00047	2.30359	0.876749	0.814526	0.886228	1.63648	1.56267	1.57152
8	2.34449	1.84679	3.10851	0.923961	0.788779	0.829264	1.79205	1.27587	1.73679
9	2.72286	1.63363	2.65551	0.582693	0.350844	1.08434	1.77922	1.09642	0.949558
10	6.06324	7.0159	8.87186	0.622279	0.44761	0.610719	3.77998	2.46517	4.39996
11	1.2009	0.973373	1.62301	0.713647	0.608207	0.756232	1.06696	0.803233	0.883085
12	1.00294	1.12879	1.5324	0.828983	0.723361	0.759828	1.1302	0.947756	1.11812
13	2.48209	1.12824	2.18474	0.652153	0.254663	1.7866	1.91585	1.95047	0.524705
14	1.17188	1.11589	2.04562	0.994686	1.22384	1.21348	1.01483	1.00525	0.781337
15	1.32358	2.3517	2.49534	0.788925	0.75308	1.40423	0.559088	0.52366	0.80458
16	1.25565	1.17127	1.35618	0.864283	0.832878	0.933342	1.27549	1.10467	1.09872
17	1.22452	1.3747	1.53821	0.933042	0.405459	0.89013	1.62561	0.811619	1.12665
18	3.09638	3.04469	4.12607	0.692176	1.06664	1.16194	3.38005	2.85831	2.51189
19	0.909844	1.19002	1.21478	0.96011	0.869881	1.0046	0.996123	0.920063	0.861826
20	4.46413	4.51308	6.23853	0.934017	0.609762	0.755541	3.72485	3.75115	2.63759
21	1.20559	0.573602	3.52645	0.942673	0.757547	0.993895	0.965832	1.23283	0.50066
22	8.2799	5.52243	5.84049	0.457466	1.18808	0.734232	0.874086	0.789497	1.2632
23	1.74438	1.56757	2.1189	0.893856	0.758389	0.838215	0.906163	1.08052	1.18276
24	1.0209	1.00686	1.34602	0.737127	0.762068	0.790801	0.968805	0.896194	0.783262
25	1.05762	1.28031	1.29117	0.803175	0.580218	0.929383	0.941725	0.679504	0.835898
26	1.25093	1.53857	1.72688	0.868079	0.885909	0.976309	1.08461	0.806941	0.915732
27	1.11007	1.19589	1.30412	0.822711	0.828777	0.861945	0.896025	0.887685	0.868004
28	1.90005	1.09526	3.52608	0.503142	1.32939	0.979895	0.760968	0.907938	1.19712
29	1.03084	1.17725	1.27012	0.729136	0.748984	0.995347	1.12153	1.10282	0.954585
30	1.1437	0.777594	1.86603	0.913657	1.0687	0.940967	0.992697	0.898827	1.33767
31	2.72198	2.53575	3.80855	1.37925	1.11744	0.871497	2.06155	2.38528	1.95118
32	5.00591	6.21468	8.14027	0.937932	0.909872	0.760186	5.62539	4.2493	3.53999

## Sheet: Figure_1d
Figure 1d
	Data 1
	x	y
1	0.1	0.1
2	3.37935	9.42728
3	0.24337	0.42308
4	0.104784	0.118891
5	38.4494	42.6541
6	0.1	0.149272
7	3.07774	4.61893
8	1.43203	15.3113
9	0.1	2.40061
10	14.3516	16.455
11	1.30508	4.08121
12	4.46824	4.6922
13	21.5712	43.9204
14	5.60634	13.4984
15	0.1	1.937
16	0.113077	0.743522
17	2.37856	5.42576
18	0.599443	0.826292
19	0.1	0.1
20	0.11176	0.110263
21	0.1	0.12318
22	0.153904	19.5223
23	0.1	4.07479
24	0.1	0.75717
25	2.51049	17.7376
26	17.2463	21.8031
27	21.7283	26.5163
28	1.70604	3.20237
29	0.271785	0.385967
30	0.110701	0.139017
31	0.107901	0.12595
32	0.159988	11.6941
33	8.33797	11.9994
34	2.0892	4.19154
35	0.1	0.1
36	0.1	2.44742
37	0.326757	10.6168
38	29.3972	37.0448
39	3.83042	5.24478
40	0.263399	0.997678
41	8.68929	29.4958
42	0.1	0.351567
43	0.419993	0.352413
44	23.0084	25.4111
45	2.32041	11.3617
46	1.80533	3.11595
47	0.511316	25.7188
48	0.173071	0.718507
49	0.1	0.822788
50	0.1	0.153462
51	0.1	0.26389
52	2.14295	13.4764
53	0.145678	0.754933
54	16.3869	29.584
55	0.1	0.129896
56	0.996113	28.664
57	0.6219	15.4594
58	0.527787	2.54216
59	0.712745	0.1
60	19.8051	22.2602
61	0.120276	0.376885
62	0.245218	1.31802
63	0.295617	11.0863
64	23.8038	28.7745
65	0.543167	7.33574
66	0.186806	4.18676
67	19.4439	29.2214
68	0.1	0.13667
69	0.254464	0.599545
70	0.1	0.109083
71	0.34999	2.53573
72	0.1	0.1
73	31.5765	37.9775
74	0.894963	1.24813
75	0.121561	0.244322
76	0.132906	9.23703
77	2.11827	4.4873
78	0.1	0.1
79	24.7123	28.6355
80	0.234506	0.225652
81	0.1	0.1
82	4.20035	5.27644
83	4.22365	12.5621
84	4.72809	29.968
85	0.505515	0.462338
86	0.21655	0.310467
87	0.512189	17.5442
88	0.132552	3.50912

## Sheet: Figure_1e
Figure 1e
	Data 1
	Replicate 1	Replicate 2	Replicate 3
1	2.69479	0.617346	1.89279
2	1.19882	0.905183	1.4105
3	1.12117	1.40473	1.65651
4	1.44855	0.741923	1.7012
5	3.58737	1.99981	2.26997
6	1.31991	0.853744	1.2841
7	2.04475	0.715508	2.56323
8	2.40982	1.21561	2.6667
9	1.09716	1.08099	1.65357
10	1.02622	1.23906	1.98138
11	3.13044	1.09966	4.68223
12	1.935	0.597939	2.22972
13	1.86304	1.31024	2.3053
14	1.12285	1.01532	1.63618
15	0.95918	0.76632	1.06329
16	0.241488	4.17297	4.27216
17	1.44172	1.20788	1.51964
18	1.36044	0.697201	1.75856
19	1.69399	1.02773	1.52769
20	2.26125	0.591815	1.41482
21	1.87832	0.907828	1.75754
22	1.00776	0.98181	1.32101
23	0.885201	2.88109	0.960316
24	1.26144	1.47669	3.82227
25	1.64041	0.818658	1.88637
26	1.19875	2.44473	0.599548
27	2.14709	1.68239	2.28816
28	1.03626	1.24591	1.57454
29	1.46604	0.813992	1.26768
30	1.75475	0.59231	1.317
31	0.439448	1.31874	2.65039
32	1.35129	1.28094	1.70612
33	0.931076	0.945144	1.7025
34	2.09757	0.607742	2.71903
35	2.12219	1.30362	1.95738
36	1.19628	1.25962	1.32885
37	1.18025	1.23122	2.15245
38	1.10129	0.679532	0.728594
39	1.39428	1.04234	1.06356
40	1.25001	0.518507	1.50427
41	2.93208	1.00428	3.27758
42	0.976922	1.7953	1.30271
43	0.86998	1.09659	1.79497
44	0.165883	1.58729	5.02879

## Sheet: Figure_2b
Figure 2b
	Data 1	Data 2	Data 3	Data 4	Data 5	Data 6
1	1.78658	0.368858	1.01049	1.47081	1.42962	0.765183
2	0.804815	0.0984129	0.822049	0.733847	0.545072	0.789697
3	1	1	1	1	6.16576	1
4	1	1	1.08547	1	1	1
5	0.828309	0.0289101	0.969333	0.908081	0.711405	0.742584
6	0.630984	0.158715	0.639669	1.46127	1.24398	0.834033
7	0.932809	0.0364683	0.860475	0.910694	0.702375	0.791584
8	0.469241	0.107505	0.697294	0.747418	0.487266	0.657025
9	0.849726	0.0363225	0.827108	0.899678	0.843647	0.772586
10	0.515879	0.0374213	0.444982	0.553981	0.380825	0.471529
11	0.491258	0.371852	1.31664	0.523527	0.151299	0.483096
12	0.873319	0.0315984	0.827195	0.931958	0.702663	0.773499
13	0.908594	0.0523932	0.828852	0.837235	0.597976	0.649962
14	0.903509	0.0523454	0.773867	0.852245	0.658471	0.737618
15	0.682627	0.267402	0.637451	0.888403	0.47738	0.504869
16	0.73973	0.023045	0.715993	0.704933	0.518366	0.516043
17	2.73707	0.772727	0.772727	1.15004	1.89806	1.50931
18	0.636065	0.0901087	0.839952	0.954404	0.670667	0.458943
19	1	1	1	1.21815	1	1
20	0.78205	0.0691869	0.877138	0.977673	0.619988	0.878568
21	0.976222	0.0894431	0.85412	0.776795	0.692913	0.673128
22	0.765471	0.0275936	0.642966	0.458517	0.413219	0.542402
23	0.955369	0.0326697	0.773516	0.786327	0.629843	0.580401
24	0.796256	0.0307779	0.876397	0.783772	0.583812	0.623999
25	0.960333	0.134817	0.940039	0.884548	0.628011	0.732972
26	0.433388	0.0785361	1.04534	0.535141	0.353031	0.559815
27	1.30951	0.151969	1.16631	1.45989	1.19551	0.983604
28	1.01985	0.884553	0.884553	1.31858	0.884553	1.09647
29	1	1	1	1	1	1.26781
30	0.990303	0.044222	0.746346	1.03527	0.624354	0.768448
31	1.07188	0.156196	0.904449	1.04449	0.717109	0.959857
32	0.772072	0.207491	0.828505	0.813694	0.636105	0.808777
33	1	1	1	2.48844	1	1
34	0.879892	0.0751565	0.855565	0.904855	0.659304	0.690862
35	1.40874	0.190982	0.882788	1.2253	1.15419	0.896635
36	0.969741	0.0713766	0.896991	0.866313	0.742879	0.781436
37	2.79985	0.366286	1.43107	1.43107	0.366286	3.1435
38	0.497474	0.251936	0.544689	0.616215	0.574627	0.583668
39	1.08636	0.0580681	0.854596	0.957418	0.835114	0.726268
40	0.724194	0.0525849	0.816855	0.788767	0.503224	0.553794
41	0.504108	0.0627328	0.627393	0.503636	0.54696	0.518248
42	0.941941	0.0922246	0.795729	1.05872	0.687378	0.67206
43	0.934992	0.143898	0.544058	1.40504	0.791006	0.701199
44	0.56599	0.277514	0.277514	0.654571	0.943016	1.03783
45	1	1	1	1	1	1
46	1.27768	0.0812206	0.443587	0.911197	1.06763	0.6248
47	0.930419	0.0472506	1.0199	0.795014	0.710978	0.584224
48	0.881843	0.116732	1.29346	0.925863	0.540592	0.934413
49	0.667443	0.19203	1.01275	0.797898	0.582719	0.716519
50	0.929542	0.0607492	0.881694	0.879469	0.606609	0.644404
51	0.55251	0.421955	0.732698	0.818688	0.629094	0.766619
52	0.78451	0.0350828	0.824055	0.753928	0.599125	0.596455
53	0.717503	0.107616	0.79049	0.83211	0.507035	0.62385
54	0.921733	0.0328769	0.795914	0.750524	0.689942	0.831959
55	1.39714	1	1.75075	1	1	1
56	1.09225	0.0703228	0.92949	0.928123	0.711321	0.818234
57	0.770816	0.11873	0.974907	0.69929	0.551682	0.615032
58	0.704119	0.112884	0.632539	0.793139	0.514058	0.753581
59	0.711578	0.0528505	0.658398	0.734488	0.400639	0.478253
60	0.900364	0.0315694	0.891745	1.03931	0.720407	0.778469
61	0.725818	0.058768	0.819457	0.823039	0.592556	0.601199
62	0.911036	0.104544	0.599129	0.801706	0.515681	0.732877
63	0.949556	0.0501601	0.85422	0.912274	0.626988	0.81295
64	0.703825	0.258313	0.974146	0.533803	0.648687	0.587602
65	0.817812	0.642456	0.642456	0.642456	0.787024	0.698655
66	0.563879	0.15924	0.682113	0.56518	0.333083	0.467447
67	1	1	1	1	1	1
68	0.803901	0.0176978	0.722498	0.77453	0.659667	0.709485
69	0.519352	0.0824693	0.735928	0.831105	0.872851	0.890586
70	2.18203	1	2.97628	5.36681	1	1
71	0.761492	0.106716	0.767912	0.809516	0.727081	0.678452
72	0.58005	0.050237	0.834788	0.545366	0.462598	0.66551
73	0.983215	0.0610581	0.919124	1.0272	0.822663	0.793416
74	1.04692	0.105513	0.70743	0.80394	0.405489	0.389126
75	0.631358	0.45743	0.45743	0.70469	0.45743	0.45743
76	0.716134	0.0379652	0.985363	0.829184	0.472844	0.628934
77	0.732862	0.114073	0.930632	0.832457	0.555921	0.765026
78	0.907354	0.056908	0.795756	0.736401	0.561794	0.652982
79	9.21194	1	3.32558	1	1	1
80	0.668122	0.403624	0.403624	0.403624	1.06122	0.735007
81	0.83488	0.117962	1.04045	1.01084	0.662778	0.736867
82	0.818362	0.193925	0.827024	0.720888	0.468142	0.548178

## Sheet: Figure_3a
Figure 3a
	Data 1	Data 2
1	1.78509	1.86191
2	1.58266	1.53438
3	0.986531	1.18884
4	2.2218	2.63634
5	1.88534	1.25174
6	0.966198	1.60009
7	1.986	1.01158
8	1.40961	1.58354
9	0.99009	1.33496
10	1.42595	1.50344
11	1.2224	1.18684
12	1.60081
13	1.58294
14	1.20329
15	1.61695
16	1.62995
17	1.33149
18	1.68335
19	1.25654
20	1.39545
21	1.16026
22	1.57705
23	1.30612
24	1.11705
25	0.888389
26	1.03804
27	1.06228
28	1.52553
29	1.5258
30	1.0828
31	1.2764

## Sheet: Figure_3b
Figure 3b
	Data 1
	x	y
1	11.2281	19.9647
2	11.541	18.2072
3	17.7512	17.5135
4	5.91775	13.0259
5	5.17834	9.67442
6	0.16205	2.08266
7	0.208593	0.215394
8	0.868311	1.1784
9	0.528413	0.836651
10	0.705758	1.47735
11	1.62412	1.5726
12	4.17268	8.18835
13	0.159931	0.200166
14	0.132608	0.106723
15	13.9127	19.5705
16	0.135842	0.1
17	25.6902	25.4366
18	0.78539	1.50413
19	6.00296	8.51733
20	0.250154	0.275595
21	20.2478	24.7287
22	0.165115	0.26638
23	0.1	0.1
24	1.45311	2.26607
25	7.01669	11.0487
26	0.541735	1.45463
27	1.05396	2.99264
28	0.400992	0.406814
29	2.01832	2.40828
30	0.153855	0.181455
31	0.123983	0.1
32	3.19813	5.10953
33	0.795243	0.10444
34	17.6933	28.7762
35	11.3538	15.0843
36	5.08806	8.49666
37	2.90834	3.62879
38	0.121076	0.186835
39	1.96599	2.70389
40	10.5909	12.2722
41	4.28669	6.70263
42	5.2136	6.77899
43	12.0568	13.4564
44	0.441253	0.705544
45	0.129485	0.1
46	0.235869	0.269228
47	0.125932	0.177457
48	0.956525	1.35737
49	2.28734	2.04321
50	0.1	0.1
51	0.1	0.115094
52	0.310138	0.475106
53	0.207075	0.296181
54	0.1	0.1
55	1.02575	0.990473
56	2.4896	2.58049
57	3.03732	3.22025
58	0.852108	1.32011
59	0.1	0.1
60	3.2284	4.87245
61	2.88994	4.35691
62	4.62617	5.00095
63	5.37817	6.83707

## Sheet: Figure_3c
Figure 3c
	Data 1
	x	y
1	1.73194	3.22472
2	1.04383	1.60164
3	2.87857	3.42214
4	1.04664	2.7593
5	1.38735	1.73661
6	0.0242584	0.440143
7	0.0272693	0.0399994
8	0.0628424	0.13165
9	0.0780621	0.132069
10	0.2105	0.337447
11	0.0599046	0.121776
12	0.0764493	0.24942
13	0	0
14	0.0138905	0
15	1.27551	2.04093
16	0	0.0219298
17	7.13319	7.21581
18	0.0378787	0.0523121
19	0.477638	0.592582
20	0.0573135	0.155062
21	2.35375	3.72725
22	0.404018	0.936706
23	0.275802	0.199951
24	0.137174	0.24009
25	0.0194674	0.0113477
26	0.0382263	0.0327627
27	0.186561	0.392897
28	0.126363	0.0104375
29	1.24461	1.66151
30	1.65147	2.48289
31	0.267338	0.508474
32	0.0760491	0.061676
33	0.0185422	0.00437761
34	0.142212	0.458503
35	0.204354	0.232581
36	0	0.0260824
37	0.471589	0.548841
38	2.42001	2.87216
39	0	0.105413
40	0.00382197	0.00282294
41	0.0317547	0.0730369
42	0	0.0438135
43	0.0918141	0.159408
44	0.147803	0.1299
45	0	0
46	0	0
47	0	0
48	0	0
49	0.0421036	0.0555037
50	0.672578	0.909404
51	0	0

## Sheet: Figure_3d
Figure 3d
	Data 1
	x	y
1	0.21	0.401
2	0.188	0.166
3	0.497	1.024
4	0.306	0.479
5	1.029	2.321
6	0.172	0.499

## Sheet: Figure_3e
Figure 3e
	Replicate 1	Replicate 2	Replicate 3
1	1.18868	2.56118	1.98378
2	0.976321	0.563326	1.12012
3	1.75086	2.02917	2.40061
4	1.55599	1.44028	1.70295
5	2.69011	2.38183	1.69813
6	4.66593	4.43845	1.89361

[truncated: 8 more sheets: Figure_3f, Figure_3g, Figure_4a, Figure_4c, Supplementary_Figure_1, Supplementary_Figure_2, Supplementary_Figure_3, Supplementary_Figure_4]
